# Supplementary material for: Neoadjuvant ADT for Asian Patients Undergoing Robotic Radical Prostatectomy Is the Conversation Over?—A Propensity-Matched Comparison
Source: Cancers (Basel). 2026 Feb 18;18(4):661. doi: 10.3390/cancers18040661 (PMC12940029; doi:10.3390/cancers18040661)
Supplement: Supplementary file 1 [file cancers-18-00661-s001.zip]

Archive with 1 entries (1 files):
- cancers-4136877-supplementary.pdf
